# Supplementary material for: How Angular Mismatch and Surface Topography in Modular Head–Stem Taper Junctions in Total Hip Replacements Affects Fretting-Corrosion and Motion Under Uni-Axial Loading
Source: Sensors (Basel). 2026 Jun 4;26(11):3571. doi: 10.3390/s26113571 (PMC13259156; doi:10.3390/s26113571)
Supplement: Supplementary file 1 [file sensors-26-03571-s001.zip]

Archive with 1 entries (1 files):
- sensors-4314483-supplementary.pdf
